# Supplementary material for: Proline Dehydrogenase/Proline Oxidase (PRODH/POX) Is Involved in the Mechanism of Metformin-Induced Apoptosis in C32 Melanoma Cell Line
Source: Int J Mol Sci. 2022 Feb 21;23(4):2354. doi: 10.3390/ijms23042354 (PMC8876342; doi:10.3390/ijms23042354)
Supplement: Supplementary file 1 [file ijms-23-02354-s001.zip]

Archive with 1 entries (1 files):
- ijms-1592405-supplementary.pdf
